# Supplementary material for: Substrate Stiffness Modulates TGF-β Activation and ECM-Associated Gene Expression in Fibroblasts
Source: Bioengineering (Basel). 2023 Aug 23;10(9):998. doi: 10.3390/bioengineering10090998 (PMC10525202; doi:10.3390/bioengineering10090998)
Supplement: Supplementary file 1 [file bioengineering-10-00998-s001.zip]

Archive with 1 entries (1 files):
- bioengineering-2292362-supplementary.pdf
